# Supplementary material for: Fast and accurate quantification of insertion-site specific transgene levels from raw seed samples using solid-state nanopore technology
Source: PLoS One. 2019 Dec 27;14(12):e0226719. doi: 10.1371/journal.pone.0226719 (PMC6934305; doi:10.1371/journal.pone.0226719)
Supplement: S1 Table — (XLSX) [file pone.0226719.s008.xlsx]

## Sheet: S1. - Assays
Table S1
	Assay*	Non-Trait Specific Primer	Trait Specific Primer	Common Primer	Trait Amplicon Length	Non-Trait Amplicon Length
	1	MDP_AAPL_MON04032_F GCCCATATCTAGGAAGCCAATAC	MDP_AAOM_MON04032_F GGAGTTTCTCCTCCTGCTATTAC	MDP_AAOP_MON04032_R AACTACCTTCTCACCGCATTC	219	398
	2	MDP_AAPM_MON04032_F AAGAAGAGTACCTCGGAGAGAG	MDP_AAOO_MON04032_F CTCCCAGAATGATCGGAGTTTC	MDP_AAOP_MON04032_R AACTACCTTCTCACCGCATTC	298	153
	3	MDP_AAPN_MON04032_F CCACACCTAAATGTCATAACTCATAAAC	MDP_AAOQ_MON04032_F ACACTCACCAGTGACCCTAATA	MDP_AAOR_MON04032_R CGAGCTTCTTCACGAACTTCTC	180	398
	4	MDP_AAPO_MON04032_F AGATCGGGAGGGAAGAGATT	MDP_AAOS_MON04032_F TGATCGGAGTTTCTCCTCCT	MDP_AAOT_MON04032_R ACCGCATTCGAGCTTCTT	277	104
	5	MDP_AAPP_MON04032_F GTACAAGGAGGCGCCAAATA	MDP_AAOU_MON04032_F GGTCATTTGTTGAAGATAGGAAACC	MDP_AAOV_MON04032_R CTTTCTGTTGGAAGAGAACTACCT	369	217
	6	MDP_AAPQ_MON04032_F TTCGTATTGTAATCTCCCTCAGAAT	MDP_AAOW_MON04032_F AAGGAGTAGTACACTCACCAGT	MDP_AAOX_MON04032_R GAGAGATCTTCGCTGTGCAA	258	391
	7	MDP_AAPR_MON04032_F TCCAAGTACTAGAGAAAGGCTTAAT	MDP_AAOY_MON04032_F CCTAATAGGCAACAGCATGAAA	MDP_AAOZ_MON04032_R GCAATTGCGTGGTGAACT	217	400
	8	MDP_AAPS_MON04032_F AGGAAGCCAATACAGTCGATATAA	MDP_AAPA_MON04032_F TCAACATGTGAAGGAGTAGTACA	MDP_AAPB_MON04032_R AGGCCATTCGCCTCAAA	159	392
	9	MDP_AAPT_MON04032_F TTCGTATTGTAATCTCCCTCAGAA	MDP_AAPA_MON04032_F TCAACATGTGAAGGAGTAGTACA	MDP_AAPB_MON04032_R AGGCCATTCGCCTCAAA	159	282
	10	MDP_AAPU_MON04032_F TCACTGGCATACGAACAATTCA	MDP_AAPC_MON04032_F GCATCTACATATAGCTTCTCGTTGT	MDP_AAPD_MON04032_R CACGAACTTCTCGACGATGG	110	226
	11	MDP_AAPV_MON04032_F TGGAGTCCAAGTACTAGAGAAAGG	MDP_AAPE_MON04032_F GTACACTCACCAGTGACCCTAATA	MDP_AAPF_MON04032_R GGCCATTCGCCTCAAACAG	140	311
	12	MDP_AAPW_MON04032_F TCCCTCAGAATTTCTTAATCTTGTG	MDP_AAPE_MON04032_F GTACACTCACCAGTGACCCTAATA	MDP_AAPF_MON04032_R GGCCATTCGCCTCAAACAG	140	267
	13	MDP_AAPV_MON04032_F TGGAGTCCAAGTACTAGAGAAAGG	MDP_AAPG_MON04032_F CCCTAATAGGCAACAGCATGAA	MDP_AAPF_MON04032_R GGCCATTCGCCTCAAACAG	124	311
	14	MDP_AAPW_MON04032_F TCCCTCAGAATTTCTTAATCTTGTG	MDP_AAPG_MON04032_F CCCTAATAGGCAACAGCATGAA	MDP_AAPF_MON04032_R GGCCATTCGCCTCAAACAG	124	267
	15	MDP_AAPX_MON04032_R GAACAGTTAACCAAACATGTCCTAA	MDP_AAPI_MON04032_R CAACGATGGCCTTTCCTTTATC	MDP_AAPH_MON04032_F CCCTTCAATTTAACCGATGCTAAT	211	354
	16	MDP_AAPY_MON04032_R CAGTTAACCAAACATGTCCTAAATC	MDP_AAPK_MON04032_R CATCTTCAACGATGGCCTTTC	MDP_AAPJ_MON04032_F TCAAACCCTTCAATTTAACCGA	222	356
		* Sixteen total assays were gel proofed (Suppl Doc S2, Figure S1), three of which (Nos. 2, 14, 16) were validated quantitatively in the paper
