# Supplementary material for: Fast and accurate quantification of insertion-site specific transgene levels from raw seed samples using solid-state nanopore technology
Source: PLoS One. 2019 Dec 27;14(12):e0226719. doi: 10.1371/journal.pone.0226719 (PMC6934305; doi:10.1371/journal.pone.0226719)
Supplement: S3 Tables — (XLSX) [file pone.0226719.s010.xlsx]

## Sheet: Sheet1
Tables S3
a	Assay 2 Experiment A
	Extract Mix	PCR %Trait	Extract Mix
	0	0	0
	0.1	0.136	0.1
	0.2	0.174	0.2
	0.3	0.27	0.3
	0.4	0.34	0.4
	0.5	0.457	0.5
	0.6	0.541	0.6
	0.7	0.65	0.7
	0.8	0.712	0.8
	0.9	0.859	0.9
	1	1	1
b	Assay 14 Experiment A
	Extract Mix	PCR %Trait	Extract Mix
	0	0	0
	0.1	0.132	0.1
	0.2	0.218	0.2
	0.3	0.268	0.3
	0.4	0.361	0.4
	0.5	0.397	0.5
	0.6	0.495	0.6
	0.7	0.525	0.7
	0.8	0.602	0.8
	0.9	0.743	0.9
	1	1	1
c	Assay 16 Experiment A
	Extract Mix	PCR %Trait	Extract Mix
	0	0	0
	0.1	0.091	0.1
	0.2	0.194	0.2
	0.3	0.278	0.3
	0.4	0.381	0.4
	0.5	0.509	0.5
	0.6	0.605	0.6
	0.7	0.65	0.7
	0.8	0.796	0.8
	0.9	0.887	0.9
	1	1	1
d	Assay 2 Experiment B
	Extract Mix	PCR %Trait	Extract Mix
	0	0	0
	0.05	0.052	0.05
	0.15	0.171	0.15
	0.25	0.235	0.25
	0.35	0.341	0.35
	0.45	0.471	0.45
	0.5	0.468	0.5
	0.55	0.475	0.55
	0.65	0.573	0.65
	0.75	0.672	0.75
	0.85	0.813	0.85
	0.95	0.93	0.95
	1	1	1
e	Assay 14 Experiment B
	Extract Mix	PCR %Trait	Extract Mix
	0	0	0
	0.05	0.074	0.05
	0.15	0.178	0.15
	0.25	0.293	0.25
	0.35	0.277	0.35
	0.45	0.39	0.45
	0.5	0.443	0.5
	0.55	0.413	0.55
	0.65	0.491	0.65
	0.75	0.555	0.75
	0.85	0.682	0.85
	0.95	0.851	0.95
	1	1	1
f	Assay 16 Experiment B
	Extract Mix	PCR %Trait	Extract Mix
	0	0	0
	0.05	0.051	0.05
	0.15	0.13	0.15
	0.25	0.25	0.25
	0.35	0.339	0.35
	0.45	0.416	0.45
	0.5	0.495	0.5
	0.55	0.535	0.55
	0.65	0.601	0.65
	0.75	0.738	0.75
	0.85	0.873	0.85
	0.95	0.929	0.95
	1	1	1
g	Assay 2 Experiment A and B
	Extract Mix	PCR %Trait	Extract Mix
	0	0	0
	0.1	0.136	0.1
	0.2	0.174	0.2
	0.3	0.27	0.3
	0.4	0.34	0.4
	0.5	0.457	0.5
	0.6	0.541	0.6
	0.7	0.65	0.7
	0.8	0.712	0.8
	0.9	0.859	0.9
	1	1	1
	0	0	0
	0.05	0.052	0.05
	0.15	0.171	0.15
	0.25	0.235	0.25
	0.35	0.341	0.35
	0.45	0.471	0.45
	0.5	0.468	0.5
	0.55	0.475	0.55
	0.65	0.573	0.65
	0.75	0.672	0.75
	0.85	0.813	0.85
	0.95	0.93	0.95
	1	1	1
h	Assay 14 Experiment A and B
	Extract Mix	PCR %Trait	Extract Mix
	0	0	0
	0.1	0.132	0.1
	0.2	0.218	0.2
	0.3	0.268	0.3
	0.4	0.361	0.4
	0.5	0.397	0.5
	0.6	0.495	0.6
	0.7	0.525	0.7
	0.8	0.602	0.8
	0.9	0.743	0.9
	1	1	1
	0	0	0
	0.05	0.074	0.05
	0.15	0.178	0.15
	0.25	0.293	0.25
	0.35	0.277	0.35
	0.45	0.39	0.45
	0.5	0.443	0.5
	0.55	0.413	0.55
	0.65	0.491	0.65
	0.75	0.555	0.75
	0.85	0.682	0.85
	0.95	0.851	0.95
	1	1	1
i	Assay 16 Experiment A and B
	Extract Mix	PCR %Trait	Extract Mix
	0	0	0
	0.1	0.091	0.1
	0.2	0.194	0.2
	0.3	0.278	0.3
	0.4	0.381	0.4
	0.5	0.509	0.5
	0.6	0.605	0.6
	0.7	0.65	0.7
	0.8	0.796	0.8
	0.9	0.887	0.9
	1	1	1
	0	0	0
	0.05	0.051	0.05
	0.15	0.13	0.15
	0.25	0.25	0.25
	0.35	0.339	0.35
	0.45	0.416	0.45
	0.5	0.495	0.5
	0.55	0.535	0.55
	0.65	0.601	0.65
	0.75	0.738	0.75
	0.85	0.873	0.85
	0.95	0.929	0.95
	1	1	1
