# Supplementary material for: Fast and accurate quantification of insertion-site specific transgene levels from raw seed samples using solid-state nanopore technology
Source: PLoS One. 2019 Dec 27;14(12):e0226719. doi: 10.1371/journal.pone.0226719 (PMC6934305; doi:10.1371/journal.pone.0226719)
Supplement: S5 Table — (XLSX) [file pone.0226719.s012.xlsx]

## Sheet: Sheet1
Table S5
		%Trait PCR						3rd Degree Equation*		2nd Degree Equation*
	%Trait-Extract	Assay 2 C1	Assay 2 C2	Assay 2 C3	Mean	SD	Error	Calculated %Trait	Error	Calculated %Trait	Error
	0	0	0	0	0	0	0	0	0	0	0
	0.05	0.03	0.057	0.069	0.052	0.0163095	0.002	0.0489973	-0.00100267	0.0594374	0.00943739		0.002	0.00100267	0.00943739
	0.1	0.087	0.074	0.1	0.087	0.0106145	-0.013	0.0837746	-0.0162254	0.0989838	-0.00101624		0.013	0.0162254	0.00101624
	0.15	0.165	0.134	0.159	0.152667	0.0134247	0.00266667	0.152337	0.00233652	0.172183	0.0221826		0.00266667	0.00233652	0.0221826
	0.2	0.185	0.205	0.172	0.187333	0.0135728	-0.0126667	0.189999	-0.0100005	0.210301	0.0103006		0.0126667	0.0100005	0.0103006
	0.25	0.231	0.251	0.201	0.227667	0.020548	-0.0223333	0.234846	-0.0151536	0.254193	0.00419299		0.0223333	0.0151536	0.00419299
	0.3	0.29	0.262	0.292	0.281333	0.0136951	-0.0186667	0.295852	-0.00414763	0.311834	0.0118338		0.0186667	0.00414763	0.0118338
	0.35	0.312	0.319	0.344	0.325	0.0137356	-0.025	0.346272	-0.00372805	0.358093	0.00809266		0.025	0.00372805	0.00809266
	0.4	0.377	0.346	0.403	0.375333	0.0233	-0.0246667	0.40485	0.00484984	0.4107	0.0106998		0.0246667	0.00484984	0.0106998
	0.45	0.385	0.377	0.404	0.388667	0.0113235	-0.0613333	0.420396	-0.0296035	0.424507	-0.0254926		0.0613333	0.0296035	0.0254926
	0.5	0.476	0.446	0.444	0.455333	0.0146363	-0.0446667	0.497907	-0.00209286	0.49274	-0.00725983		0.0446667	0.00209286	0.00725983
	0.55	0.476	0.471	0.508	0.485	0.0163911	-0.065	0.532097	-0.0179033	0.522672	-0.0273276		0.065	0.0179033	0.0273276
	0.6	0.505	0.536	0.515	0.518667	0.0129185	-0.0813333	0.570508	-0.029492	0.556319	-0.0436813		0.0813333	0.029492	0.0436813
	0.65	0.582	0.549	0.595	0.575333	0.019362	-0.0746667	0.633869	-0.0161306	0.612178	-0.0378216		0.0746667	0.0161306	0.0378216
	0.7	0.63	0.63	0.652	0.637333	0.0103709	-0.0626667	0.700682	0.000682497	0.672185	-0.0278149		0.0626667	0.000682497	0.0278149
	0.75	0.671	0.691	0.676	0.679333	0.00849837	-0.0706667	0.744041	-0.00595899	0.712176	-0.0378244		0.0706667	0.00595899	0.0378244
	0.8	0.716	0.783	0.753	0.750667	0.0274024	-0.0493333	0.813332	0.0133318	0.778876	-0.0211243		0.0493333	0.0133318	0.0211243
	0.85	0.752	0.789	0.815	0.785333	0.02585	-0.0646667	0.84471	-0.00528966	0.810736	-0.0392639		0.0646667	0.00528966	0.0392639
	0.9	0.842	0.859	0.893	0.864667	0.0212027	-0.0353333	0.909888	0.00988837	0.882282	-0.0177176		0.0353333	0.00988837	0.0177176
	0.95	0.963	0.943	0.937	0.947667	0.0111156	-0.00233333	0.966647	0.0166471	0.955102	0.00510197		0.00233333	0.0166471	0.00510197
	1	1	1	1	1	0	0	0.995536	-0.00446414	0.999947	-5.26436e-05	mean	0.0385789	0.0107613	0.0193782
					Average (|Error|)	0.0160143	0.0385789		0.0107613		0.0193782	sd	0.0262631	0.00858865	0.0130003
					SD |Error|		0.0262631		0.00858865		0.0130003
		* Calibration equations are those found for Experiment A and B data, and reported in the main text.
