# Supplementary material for: Fast and accurate quantification of insertion-site specific transgene levels from raw seed samples using solid-state nanopore technology
Source: PLoS One. 2019 Dec 27;14(12):e0226719. doi: 10.1371/journal.pone.0226719 (PMC6934305; doi:10.1371/journal.pone.0226719)
Supplement: S6 Table — (XLSX) [file pone.0226719.s013.xlsx]

## Sheet: Sheet1
Tables S6
a	SVM
									3rd Degree Equation*		2nd Degree Equation*
	%Trait-Extract	Pore 1 Set	Pore 2 Set	Pore 3 Set	Pore 4 Set	Average %Trait PCR	SD of Mean**	Error	Calculated %Trait	Error	Calculated %Trait	Error
														|Error|	|Error|	|Error|
	0.05	0	0	0	0	0	0	-0.05	0	-0.05	0	-0.05		0.05	0.05	0.05
	0.1	0.0716	0.0423	0.0488	0.0501	0.0532	0.00551328	-0.0468	0.050167	-0.049833	0.0607994	-0.0392006		0.0468	0.049833	0.0392006
	0.15	0.1678	0.0014	0.2133	0.1734	0.138975	0.0406717	-0.011025	0.137721	-0.0122793	0.157028	0.00702784		0.011025	0.0122793	0.00702784
	0.2	0.1509	0.139	0.1713	0.0534	0.12865	0.0224774	-0.07135	0.126804	-0.0731955	0.145562	-0.0544379		0.07135	0.0731955	0.0544379
	0.25	0.2614	0.0445	0.3036	0.1436	0.188275	0.0508148	-0.061725	0.191035	-0.0589653	0.211331	-0.038669		0.061725	0.0589653	0.038669
	0.3	0.3059	0.277	0.2942	0.2771	0.28855	0.0061107	-0.01145	0.304146	0.0041461	0.319519	0.0195186		0.01145	0.0041461	0.0195186
	0.35	0.4329	0.2612	0.4057	0.2968	0.34915	0.035958	-0.00085	0.374341	0.0243412	0.383429	0.0334291		0.00085	0.0243412	0.0334291
	0.4	0.4033	0.399	0.3207	0.2893	0.353075	0.0246818	-0.046925	0.378911	-0.021089	0.38753	-0.0124697		0.046925	0.021089	0.0124697
	0.45	0.4592	0.3462	0.5148	0.4589	0.444775	0.0306473	-0.005225	0.48568	0.0356802	0.482023	0.0320232		0.005225	0.0356802	0.0320232
	0.5	0.4913	0.4936	0.5	0.3765	0.46535	0.0256983	-0.03465	0.509481	0.00948059	0.502876	0.00287622		0.03465	0.00948059	0.00287622
	0.55	0.3714	0.4971	0.5283	0.5349	0.482925	0.0329764	-0.067075	0.529715	-0.0202854	0.520587	-0.0294125		0.067075	0.0202854	0.0294125
	0.6	0.5303	0.4941	0.6413	0.5435	0.5523	0.027237	-0.0477	0.608341	0.00834076	0.58959	-0.01041		0.0477	0.00834076	0.01041
	0.65	0.5375	0.609	0.6094	0.6374	0.598325	0.0184783	-0.051675	0.658994	0.00899393	0.634566	-0.0154337		0.051675	0.00899393	0.0154337
	0.7	0.6863	0.6524	0.7396	0.6229	0.6753	0.0216876	-0.0247	0.739953	0.0399529	0.708358	0.00835835		0.0247	0.0399529	0.00835835
	0.75	0.5975	0.6777	0.7144	0.8053	0.698725	0.0373267	-0.051275	0.763456	0.0134556	0.73046	-0.0195402		0.051275	0.0134556	0.0195402
	0.8	0.7966	0.7053	0.8512	0.7327	0.77145	0.0283615	-0.02855	0.83234	0.0323396	0.79802	-0.00197981		0.02855	0.0323396	0.00197981
	0.85	0.9809	0.752	0.7556	0.8692	0.839425	0.047151	-0.010575	0.890222	0.0402225	0.859724	0.00972446		0.010575	0.0402225	0.00972446
	0.9	0.8479	0.8053	0.9656	0.7409	0.839925	0.0409746	-0.060075	0.890622	-0.00937787	0.860173	-0.0398268		0.060075	0.00937787	0.0398268
	0.95	0.7606	0.9794	0.9802	1	0.93005	0.0490897	-0.01995	0.955675	0.00567497	0.93982	-0.0101801		0.01995	0.00567497	0.0101801
						Average (|Error|)	0.0287293	0.036925		0.0272449		0.0228694	mean	0.036925	0.0272449	0.0228694
						SD |Error|		0.0217479		0.0197426		0.0158065	sd	0.0217479	0.0197426	0.0158065
	* Calibration equations are from assay 2 Experiments A and B, with PCR Protocol A							Raw Error Range is -7.14% to -0.09%
	** Standard deviation of the mean descirbes the spread of the estimate in column G							2nd Degree Calibration Error Range is -5.44% to 3.34%
b	PCA
									3rd Degree Equation*		2nd Degree Equation*
	%Trait-Extract	Pore 1 Set	Pore 2 Set	Pore 3 Set	Pore 4 Set	Average %Trait PCR	SD of Mean**	Error	Calculated %Trait	Error	Calculated %Trait	Error
														|Error|	|Error|	|Error|
	0.1	0.1253	0.0642	0.0708	0.1114	0.092925	0.0130003	-0.007075	0.0897919	-0.0102081	0.105642	0.0056418		0.007075	0.0102081	0.0056418
	0.2	0.2206	0.1332	0.1909	0.111	0.163925	0.0219157	-0.036075	0.164469	-0.0355314	0.184602	-0.0153984		0.036075	0.0355314	0.0153984
	0.3	0.3213	0.3143	0.2927	0.3033	0.3079	0.00543553	0.0079	0.326465	0.0264653	0.340046	0.0400461		0.0079	0.0264653	0.0400461
	0.4	0.4154	0.4135	0.3171	0.3094	0.36385	0.0253388	-0.03615	0.391464	-0.00853635	0.398765	-0.00123495		0.03615	0.00853635	0.00123495
	0.5	0.4793	0.4779	0.4738	0.3868	0.45445	0.019555	-0.04555	0.496885	-0.00311476	0.491845	-0.00815514		0.04555	0.00311476	0.00815514
	0.6	0.526	0.5385	0.669		0.577833	0.0323331	-0.0221667	0.636619	0.0366194	0.614621	0.0146205		0.0221667	0.0366194	0.0146205
	0.7	0.6569	0.648	0.7315		0.6788	0.0187206	-0.0212	0.743501	0.0435014	0.711671	0.0116711		0.0212	0.0435014	0.0116711
	0.8	0.7641	0.7173	0.7897		0.757033	0.0149883	-0.0429667	0.819215	0.0192153	0.784754	-0.0152458		0.0429667	0.0192153	0.0152458
	0.9	0.8208	0.8042	0.8852		0.836733	0.0174674	-0.0632667	0.888064	-0.0119359	0.857308	-0.0426924		0.0632667	0.0119359	0.0426924
						Average (|Error|)	0.0187505	0.0313722		0.0216809		0.0171896	mean	0.0313722	0.0216809	0.0171896
						SD |Error|		0.0174074		0.0135981		0.0136885	sd	0.0174074	0.0135981	0.0136885
								Raw Error Range is -6.33% to 0.79%
								2nd Degree Calibration Error Range is -4.27% to 4.00%
c	Nanopore diameters (nm) ***
	%Trait-Extract	Pore 1 Set	Pore 2 Set	Pore 3 Set	Pore 4 Set
	0.05	25.45	26.5	27.86	27.39		*** Diameter is starting value at the start of reagent testing, as described in S1 Text.
	0.1	35.02	28.82	28.07	31.94		A total of 16 chips were used, with 4 chips used for each of the Pore Set columns.
	0.15	25.45	26.5	27.86	27.39
	0.2	35.02	28.82	28.07	31.94
	0.25	25.45	26.5	27.86	27.39
	0.3	35.02	28.82	28.07	31.94
	0.35	25.45	26.5	27.86	27.39
	0.4	35.02	28.82	28.07	31.94
	0.45	25.45	26.5	27.86	27.39
	0.5	35.02	28.82	28.07	31.94
	0.55	32.22	27.06	28.93	40.91
	0.6	27.25	27.91	26.11	31.64
	0.65	32.22	27.06	28.93	40.91
	0.7	27.25	27.91	26.11	31.64
	0.75	32.22	27.06	28.93	40.91		Size statistics
	0.8	27.25	27.91	26.11	31.64		Min:	25.45
	0.85	32.22	27.06	28.93	40.91		Max:	40.91
	0.9	27.25	27.91	26.11	31.64		Average:	29.5675
	0.95	32.22	27.06	28.93	40.91		SD:	3.86434
