# Supplementary material for: Fast and accurate quantification of insertion-site specific transgene levels from raw seed samples using solid-state nanopore technology
Source: PLoS One. 2019 Dec 27;14(12):e0226719. doi: 10.1371/journal.pone.0226719 (PMC6934305; doi:10.1371/journal.pone.0226719)
Supplement: S7 Table — (XLSX) [file pone.0226719.s014.xlsx]

## Sheet: Sheet1
Tables S7
		Assay 14 Experiment						Absolute value of Errors to compute Average & SD
		%Trait-Extract	%Trait PCR	Error	Calculated %Trait *	Error *		|Error|		|Error| *
a	Replicate Lane 1	0	0	0	0	0		0		0
		0.1	0.099	-0.001	0.121	0.0210001		0.001		0.0210001
		0.2	0.146	-0.054	0.176752	-0.0232478		0.054		0.0232478
		0.3	0.243	-0.057	0.28837	-0.0116301		0.057		0.0116301
		0.4	0.289	-0.111	0.33968	-0.0603205		0.111		0.0603205
		0.5	0.409	-0.091	0.468618	-0.0313822		0.091		0.0313822
		0.6	0.585	-0.015	0.644878	0.0448783		0.015		0.0448783
		0.7	0.659	-0.041	0.714425	0.0144249		0.041		0.0144249
		0.8	0.76	-0.04	0.804987	0.00498732		0.04		0.00498732
		0.9	0.892	-0.008	0.91576	0.0157604		0.008		0.0157604
		1	1	0	1	0		0		0
		Average |Error|		0.038		0.0206938		0.038		0.0206938
		Standard Deviation |Error|		0.0362491		0.0179012		0.0362491		0.0179012
	Replicate Lane 2	0	0	0	0	0		0		0
		0.1	0.066	-0.034	0.0812039	-0.0187961		0.034		0.0187961
		0.2	0.14	-0.06	0.169696	-0.0303044		0.06		0.0303044
		0.3	0.21	-0.09	0.250918	-0.0490823		0.09		0.0490823
		0.4	0.35	-0.05	0.406111	0.00611083		0.05		0.00611083
		0.5	0.441	-0.059	0.501802	0.00180169		0.059		0.00180169
		0.6	0.501	-0.099	0.56266	-0.03734		0.099		0.03734
		0.7	0.601	-0.099	0.660144	-0.0398557		0.099		0.0398557
		0.8	0.797	-0.003	0.836904	0.0369043		0.003		0.0369043
		0.9	0.864	-0.036	0.892981	-0.0070187		0.036		0.0070187
		1	1	0	1	0		0		0
		Average |Error|		0.0481818		0.0206938		0.0481818		0.0206558
		Standard Deviation |Error|		0.0359389		0.0179012		0.0359389		0.0176377
	Replicate Lane 3	0	0	0	0	0		0		0
		0.1	0.063	-0.037	0.0775595	-0.0224405		0.037		0.0224405
		0.2	0.218	0.018	0.260046	0.0600464		0.018		0.0600464
		0.3	0.245	-0.055	0.290622	-0.00937758		0.055		0.00937758
		0.4	0.359	-0.041	0.415757	0.0157568		0.041		0.0157568
		0.5	0.445	-0.055	0.505914	0.00591416		0.055		0.00591416
		0.6	0.384	-0.216	0.442341	-0.157659		0.216		0.157659
		0.7	0.621	-0.079	0.679049	-0.0209508		0.079		0.0209508
		0.8	0.777	-0.023	0.819736	0.0197357		0.023		0.0197357
		0.9	0.86	-0.04	0.889696	-0.0103044		0.04		0.0103044
		1	1	0	1	0		0		0
		Average |Error|		0.0512727		0.0292895		0.0512727		0.0292895
		Standard Deviation |Error|		0.0568348		0.0435207		0.0568348		0.0435207
	Replicate Lane 4	0	0	0	0	0		0		0
		0.1	0.095	-0.005	0.116205	0.016205		0.005		0.016205
		0.2	0.185	-0.015	0.222187	0.0221873		0.015		0.0221873
		0.3	0.215	-0.085	0.256627	-0.0433732		0.085		0.0433732
		0.4	0.382	-0.018	0.440226	0.040226		0.018		0.040226
		0.5	0.462	-0.038	0.523304	0.0233041		0.038		0.0233041
		0.6	0.476	-0.124	0.537518	-0.0624818		0.124		0.0624818
		0.7	0.639	-0.061	0.695895	-0.0041051		0.061		0.0041051
		0.8	0.81	0.01	0.847958	0.047958		0.01		0.047958
		0.9	0.862	-0.038	0.891339	-0.00866057		0.038		0.00866057
		1	1	0	1	0		0		0
		Average |Error|		0.0358182		0.0244092		0.0358182		0.0244092
		Standard Deviation |Error|		0.0378654		0.020314		0.0378654		0.020314
					* Calculated uses 2nd degree fit using the 50% Averaged value (43.9%):
					y = -0.246640975744178x2 + 1.24664097574418x
		Assay 14 Experiment						Absolute value of Errors to compute Average & SD
		%Trait-Extract	Mean %Trait PCR	Error	Calculated %Trait *	Error *		|Error|		|Error| *
b	Combined %Trait PCR Across 4 Replicates	0	0	0	0	0		0		0
		0.1	0.08075	-0.01925	0.099058	-0.000941977		0.01925		0.000941977
		0.2	0.17225	-0.02775	0.207416	0.00741606		0.02775		0.00741606
		0.3	0.22825	-0.07175	0.271696	-0.0283037		0.07175		0.0283037
		0.4	0.345	-0.055	0.400735	0.0007347		0.055		0.0007347
		0.5	0.43925	-0.06075	0.5	5.97444e-09		0.06075		5.97444e-09
		0.6	0.4865	-0.1135	0.548115	-0.0518847		0.1135		0.0518847
		0.7	0.63	-0.07	0.687492	-0.012508		0.07		0.012508
		0.8	0.786	-0.014	0.827486	0.027486		0.014		0.027486
		0.9	0.8695	-0.0305	0.897486	-0.00251371		0.0305		0.00251371
		1	1	0	1	0		0		0
		Average |Error|		0.0420455		0.0119808		0.0420455		0.0119808
		Standard Deviation |Error|		0.0336651		0.0162057		0.0336651		0.0162057
c	Combined Calculated %Trait Across 4 Replicates***			Accuracy								Absolute value of Errors to compute Average & SD
		%Trait-Extract	Trueness (n=4)					Precision (n=4)				|Error|
			Mean	Error	Bias	CI95%**		SD		CV (%)
		0.1	0.0989921	-0.00100788	-0.0100788	0.0193312		0.0197257		0.199265		0.00100788
		0.2	0.20717	0.00717036	0.0358518	0.0358438		0.0365753		0.176547		0.00717036
		0.3	0.271634	-0.0283658	-0.0945526	0.0176334		0.0179932		0.0662407		0.0283658
		0.4	0.400443	0.000443294	0.00110823	0.0364763		0.0372207		0.0929487		0.000443294
		0.5	0.499909	-9.05575e-05	-0.000181115	0.0193913		0.0197871		0.0395813		9.05575e-05
		0.6	0.546849	-0.0531505	-0.0885842	0.0707853		0.0722299		0.132084		0.0531505
		0.7	0.687378	-0.0126217	-0.018031	0.0196924		0.0200943		0.0292332		0.0126217
		0.8	0.827396	0.0273963	0.0342454	0.0160585		0.0163862		0.0198046		0.0273963
		0.9	0.897444	-0.00255582	-0.0028398	0.0104257		0.0106385		0.0118542		0.00255582
			Average |Error|	0.0147558			Average SD	0.0278501			Average |Error|	0.0147558
			SD |Error|	0.0171238							SD |Error|	0.0171238
		** CI95% follows standard formula (A Concise Guide to Clinical Trials, Allan Hackshaw, pp. 205, 2009 ISBN: 978-1-405-16774-1)
		*** Table format patterened after reference: Huang, Chia-Chia, and Tzu-Ming Pan. “Event-Specific Real-Time Detection and Quantification of Genetically Modified Roundup Ready Soybean.” Journal of Agricultural and Food Chemistry 53, no. 10 (May 2005): 3833–39. doi:10.1021/jf048580x.
